# Supplementary material for: Investigating the relationship between breast cancer risk factors and an AI-generated mammographic texture feature in the Nurses’ Health Study II
Source: NPJ Breast Cancer. 2025 Dec 23;12:5. doi: 10.1038/s41523-025-00870-4 (PMC12779946; doi:10.1038/s41523-025-00870-4)
Supplement: Supplementary file 2 — Supplementary Data [file 41523_2025_870_MOESM2_ESM.xlsx]

## Sheet: Table S1
Supplementary Table 1. Logistic regression of breast cancer incidence on mammogram risk score in NHS II.
Independent variable	Dependent variable	Ncase	Ncontrol	Models 1*			Model 2**
				BETA	SE	P	BETA	SE	P
Analysis in all women
Mammogram risk score	Breast cancer incidence	201	561	0.652538	0.10296	2.3305e-10	-	-	-
Analysis in women with available predicted BI-RADS density information
Mammogram risk score	Breast cancer incidence	194	510	0.640683	0.105234	1.14212e-09	0.617294	0.110763	2.50219e-08
Predicted BI-RADS density				0.256244	0.0950247	0.007005	0.0688077	0.103196	0.504922
*Models with mammogram risk score, or predicted BI-RADS density, and age as independent variables.
**Model with mammogram risk score, predicted BI-RADS density, and age as independent variables.

## Sheet: Table S2
Supplementary Table 2. Linear regression of mammogram risk score on each risk factor: crude and BI-RADS density-adjusted models restricted to controls.
Risk factor	Crude model*				Model adjusted for BI-RADS density**
	N	BETA	SE	P	N	BETA	SE	P
Early life body size	552	-0.151	0.041	0.000222614	501	-0.0702223	0.040269	0.0818074
Body mass index	557	-0.105	0.04	0.00829424	506	0.043104	0.0426595	0.312782
Waist-to-hip ratio	483	-0.072	0.044	0.098	438	0.00139896	0.0434227	0.974314
Waist-to-hip ratio adjusted for BMI	480	-0.023	0.046	0.61	435	0.0146033	0.0445709	0.743341
Height	561	0.009	0.042	0.823	510	0.0404259	0.0399213	0.311716
Age at menarche	558	0.003	0.041	0.943	507	-0.000918786	0.0400873	0.981723
Age at first birth	467	0.068	0.047	0.147	429	0.0570692	0.0454927	0.210361
Age at natural menopause***	383	0.09	0.049	0.066	343	0.0840606	0.0457738	0.0671688
Postmenopausal hormone use ***	371	0.146	0.116	0.208	333	0.0114776	0.11251	0.918807
No. pregnancies >= 6 months	473	-0.051	0.045	0.255	451	0.0111204	0.0430517	0.796291
History of benign breast disease	561	0.324	0.082	9.54306e-05	510	0.163036	0.0815518	0.0461246
Predicted BI-RADS density	510	0.383	0.041	3.87823e-19	-	-	-	-
Family history of breast cancer	561	0.0918259	0.109402	0.401638	510	0.0721179	0.106716	0.49948
*Models include adjustments for age.
**Models include adjustments for age and predicted BI-RADS density.
***Analyses were restricted to post-menopausal women.

## Sheet: Table S3
Supplementary Table 3. Linear regression of mammogram risk score on each risk factor: manopausal status-adjusted model.
Risk factor	Analysis adjusting for case-control status*				Analysis restricting to controls**
	N	BETA	SE	P	N	BETA	SE	P
Early life body size	823	-0.079709	0.0319291	0.0127408	544	-0.147829	0.0407699	0.000315229
Body mass index	835	-0.0785391	0.0324603	0.0157543	549	-0.105649	0.040237	0.00889136
Waist-to-hip ratio	716	-0.0521292	0.034443	0.1306	477	-0.0649852	0.0438107	0.138658
Waist-to-hip ratio adjusted for body mass index	713	-0.0145588	0.0345827	0.673894	474	-0.0350516	0.0464426	0.450791
Height	839	-0.021498	0.0318948	0.50048	553	0.0143451	0.0423088	0.734697
Age at menarche	836	-0.00176246	0.0317662	0.955768	550	-0.00392536	0.0410059	0.923773
Age at first birth	685	0.0366778	0.0358449	0.30656	459	0.0774492	0.047768	0.105635
No. pregnancies >= 6 months	749	-0.0026549	0.0338683	0.93754	467	-0.0631121	0.0452987	0.164216
History of benign breast disease	839	0.232832	0.0654787	0.000398	553	0.332584	0.0827026	6.5955e-05
Predicted BI-RADS density	773	0.312653	0.0334297	9.17928e-20	503	0.386534	0.0415608	4.40783e-19
Family history of breast cancer	839	0.0209094	0.0816584	0.797968	553	0.103253	0.110254	0.349427
*Models include adjustments for age, menopausal status, and breast cancer case-control status.
**Models include adjustments for age, and menopausal status.

## Sheet: Table S4
Supplementary Table 4. Linear regression of mammogram risk score on polygenic score for each risk factor: crude and BI-RADS density-adjusted models restricted to controls.
Risk factor	Crude model*				Model adjusted for BI-RADS density**
	N	BETA	SE	P	N	BETA	SE	P
Early life body size	240	-0.013	0.072	0.853	219	0.0371993	0.0685496	0.58796
Adult body size	240	-0.018	0.069	0.794	219	0.0122677	0.0662879	0.853362
Waist-to-hip ratio	240	-0.021	0.065	0.752	219	0.0867138	0.0628901	0.169477
Waist-to-hip ratio adjusted for body mass index	240	0.092	0.063	0.145	219	0.155986	0.0593688	0.00926404
Height	240	-0.044	0.07	0.527	219	-0.0642022	0.0661791	0.333143
Age at menarche	240	0.018	0.07	0.794	219	-0.0100454	0.0662241	0.879585
Age at first birth	240	0.007	0.066	0.915	219	-0.0276227	0.0623083	0.658007
Age at natural menopause	240	-0.06	0.067	0.372	219	-0.0367977	0.0630703	0.560249
Number of children ever born	240	-0.031	0.066	0.64	219	-0.00591101	0.0621387	0.924309
Dense area	240	0.165682	0.0648825	0.0113266	219	0.0633869	0.0659558	0.337676
Non-dense area	240	0.00981691	0.0661351	0.882131	219	-0.0075706	0.0628585	0.904255
Percent density	240	0.16514	0.0669957	0.0144557	219	0.114142	0.0664459	0.0873616
*Models include adjustments for age, genotyping platform, and the top ten genetic principal components.
**Models include adjustments for age, predicted BI-RADS density, genotyping platform, and the top ten genetic principal components.

## Sheet: Table S5
Supplementary Table 5. Linear regression of mammogram risk score on polygenic score for each risk factor: manopausal status-adjusted model.
Risk factor	Analysis adjusting for case-control status*				Analysis restricting to controls**
	N	BETA	SE	P	N	BETA	SE	P
Early life body size	377	-0.0253987	0.0500797	0.612351	237	-0.0409897	0.0727798	0.573877
Adult body size	377	-0.00276682	0.0492335	0.955216	237	-0.043707	0.0695697	0.530499
Waist-to-hip ratio	377	0.00464073	0.0486439	0.924049	237	-0.0270451	0.0651374	0.678404
Waist-to-hip ratio adjusted for body mass index	377	0.0596525	0.0481843	0.216527	237	0.0814026	0.0629411	0.197271
Height	377	-0.00144541	0.0495934	0.976765	237	-0.0431166	0.0696701	0.536649
Age at menarche	377	-0.044545	0.0499491	0.373096	237	0.000523683	0.0698584	0.994026
Age at first birth	377	-0.00497065	0.0486901	0.918744	237	0.0182097	0.0662677	0.783738
Age at natural menopause	377	-0.0456638	0.049941	0.361147	237	-0.0770842	0.0678938	0.257469
Number of children ever born	377	-0.0553496	0.0494603	0.263862	237	-0.0334728	0.0660714	0.612936
Dense area	377	0.155824	0.0481756	0.00133227	237	0.1883	0.0644386	0.00384228
Non-dense area	377	-0.0039641	0.0486512	0.935106	237	-0.0176246	0.0674648	0.794153
Percent density	377	0.146013	0.0482184	0.0026394	237	0.19911	0.0670176	0.00330104
*Models include adjustments for age, menopausal status, genotyping platform, the top ten genetic principal components, and breast cancer case-control status.
**Models include adjustments for age, menopausal status, genotyping platform, and the top ten genetic principal components.

## Sheet: Table S6
Supplementary Table 6. Linear regression of each risk factor on the corresponding polygenic score: crude model.
Risk factor	Analysis among all samples*						Analysis restricting to controls**
	N	R²	F	BETA	SE	P	N	R²	F	BETA	SE	P
Early life body size	370	0.05	18.18	0.22	0.05	2.56e-05	233	0.04	9.5	0.21	0.07	0.0023
Body mass index	381	0.08	34.43	0.29	0.05	9.65e-09	238	0.04	10.6	0.22	0.07	0.0013
Waist-to-hip ratio	336	0.03	10.92	0.18	0.05	0.00105	213	0.06	12.43	0.23	0.06	0.000517
Waist-to-hip ratio adjusted for body mass index	334	0	0.02	-0.01	0.06	0.88	211	0	0	0	0.07	0.97
Height	383	0.36	212.55	0.59	0.04	1.43e-38	240	0.33	116.11	0.55	0.05	2.61e-22
Age at menarche	383	0.07	29.7	0.27	0.05	9.06e-08	240	0.08	19.68	0.29	0.07	1.4e-05
Age at first birth	311	0	1.19	0.06	0.06	0.28	196	0.02	3.84	0.13	0.06	0.05
Age at natural menopause***	259	0.02	5.36	0.15	0.06	0.0214	173	0.01	1.63	0.1	0.08	0.2
No. pregnancies >= 6 months	340	0	0.03	-0.01	0.05	0.87	198	0	0.01	-0.01	0.07	0.94
Predicted BI-RADS density#	353	0	1.47	0.07	0.05	0.23	219	0.03	6.12	0.17	0.07	0.0141
Predicted BI-RADS density^	353	0.03	9.09	0.16	0.05	0.00276	219	0.05	11.34	0.22	0.06	0.000896
*Models include adjustments for age, predicted BI-RADS density, genotyping platform, the top ten genetic principal components, and breast cancer case-control status.
**Models include adjustments for age, predicted BI-RADS density, genotyping platform, and the top ten genetic principal components.
***Analysis on age at natural menopause was restricted to post-menopausal women.
#Results of linear regression of predicted BI-RADS density on the PGS for percent density.
^Results of linear regression of predicted BI-RADS density on the PGS for dense area. Predicted BI-RADS density was not advanced to the 2SLS analysis, despite the significant association for the dense area PGS, due to the pre-specified exclusion based on phenotype inconsistency between the qualitative BI-RADS scale and the quantitative density measures used in the source GWAS.

## Sheet: Table S7
Supplementary Table 7. Linear regression of each risk factor on the corresponding polygenic score: manopausal status-adjusted model.
Risk factor	Analysis among all samples*						Analysis restricting to controls**
	N	R²	F	BETA	SE	P	N	R²	F	BETA	SE	P
Early life body size	364	0.0488099	18.5759	0.222083	0.0515276	2.10696e-05	230	0.0422033	10.0464	0.22185	0.0699931	0.00173579
Body mass index	375	0.0835095	33.9873	0.288401	0.0494696	1.20198e-08	235	0.0427378	10.4025	0.217131	0.0673216	0.00143893
Waist-to-hip ratio	331	0.0306626	10.4071	0.175335	0.0543504	0.00138148	211	0.0546503	12.0822	0.221255	0.0636533	0.000619006
Waist-to-hip ratio adjusted for body mass index	329	0.000100548	0.0328825	-0.0102905	0.0567483	0.856217	209	4.12461e-06	0.000853798	0.00205273	0.0702512	0.976717
Height	377	0.363972	214.597	0.594128	0.0405573	9.63539e-39	237	0.336933	119.413	0.553909	0.0506887	9.58643e-23
Age at menarche	377	0.07321	29.6224	0.275278	0.0505779	9.50212e-08	237	0.0753028	19.1372	0.287669	0.0657586	1.82947e-05
Age at first birth	305	0.00578513	1.7631	0.0750915	0.0565526	0.185238	193	0.0235324	4.60301	0.138531	0.0645692	0.0331783
No. pregnancies >= 6 months	335	6.75806e-05	0.0225059	-0.00818704	0.0545732	0.88084	196	3.63428e-05	0.00705077	-0.0060974	0.072615	0.933168
Predicted BI-RADS density#	348	0.00548505	1.9083	0.0747083	0.0540812	0.168044	216	0.0330813	7.3216	0.18325	0.0677238	0.00736228
Predicted BI-RADS density^	348	0.0239071	8.47447	0.157366	0.0540575	0.0038351	216	0.0492852	11.0938	0.215594	0.0647286	0.00102013
*Models include adjustments for age, predicted BI-RADS density, genotyping platform, the top ten genetic principal components, and breast cancer case-control status.
**Models include adjustments for age, predicted BI-RADS density, genotyping platform, and the top ten genetic principal components.
#Results of linear regression of predicted BI-RADS density on the PGS for percent density.
^Results of linear regression of predicted BI-RADS density on the PGS for dense area.

## Sheet: Table S8
Supplementary Table 8. Linear regression of each risk factor on the corresponding polygenic score: BI-RADS density-adjusted model.
Risk factor	Analysis among all samples*						Analysis restricting to controls**
	N	R²	F	BETA	SE	P	N	R²	F	BETA	SE	P
Early life body size	341	0.0419316	14.837	0.207756	0.0539363	0.000140151	212	0.0353028	7.68487	0.203646	0.0734611	0.00606898
Body mass index	351	0.0786927	29.8095	0.283514	0.0519275	9.06552e-08	217	0.044612	10.0395	0.22558	0.0711942	0.0017552
Waist-to-hip ratio	307	0.0273353	8.57158	0.16706	0.0570615	0.00367152	193	0.0560447	11.3401	0.22849	0.0678513	0.000917265
Waist-to-hip ratio adjusted for BMI	305	7.24976e-05	0.0219684	-0.00885676	0.0597553	0.88227	191	0.000423238	0.0800259	0.0212264	0.0750345	0.777572
Height	353	0.365311	202.027	0.605993	0.0426347	1.56664e-36	219	0.339737	111.657	0.570998	0.0540371	2.53023e-21
Age at menarche	353	0.0694094	26.1798	0.259794	0.0507746	5.13152e-07	219	0.0754225	17.7018	0.283237	0.0673196	3.7818e-05
Age at first birth	284	0.00131798	0.372162	0.0349537	0.0572964	0.54232	176	0.0193825	3.43921	0.122936	0.0662904	0.0653583
Age at natural menopause***	240	0.0174218	4.21992	0.137532	0.0669502	0.0410445	156	0.00663615	1.02879	0.0863669	0.0851497	0.312033
No. pregnancies >= 6 months	321	0.000293696	0.0937166	-0.0171687	0.0560826	0.759704	188	9.20657e-05	0.0171258	-0.00972992	0.0743505	0.896023
*Models include adjustments for age, predicted BI-RADS density, genotyping platform, the top ten genetic principal components, and breast cancer case-control status.
**Models include adjustments for age, predicted BI-RADS density, genotyping platform, and the top ten genetic principal components.
***Analysis on age at natural menopause was restricted to post-menopausal women.

## Sheet: Table S9
Supplementary Table 9. Two-stage least squares (2SLS) regression between each risk factor (exposure) and mammogram risk score (outcome): crude and BI-RADS density-adjusted models restricted to controls.
Risk factor	Crude model*				Model adjusted for BI-RADS**
	N	BETA	SE	P	N	BETA	SE	P
Early life body size	233	-0.038	0.312	0.904	212	0.197258	0.337897	0.560041
Body mass index	238	-0.083	0.305	0.786	217	0.0536073	0.298076	0.857457
Waist-to-hip ratio	213	-0.125	0.329	0.705	193	0.751796	0.592912	0.206482
Height	240	-0.081	0.129	0.53	219	-0.113175	0.118089	0.339012
Age at menarche	240	0.061	0.236	0.795	219	-0.03509	0.230855	0.879338
Age at natural menopause***	173	-2.123	7.171	0.768	156	NA	NA	NA
Predicted BI-RADS density	219	0.667674	0.271536	0.0147743	-	-	-	-
*Models include adjustments for age, genotyping platform, and the top ten genetic principal components.
**Models include adjustments for age, predicted BI-RADS density, genotyping platform, and the top ten genetic principal components.
***Analysis on age at natural menopause was restricted to post-menopausal women. Estimates for the BI-RADS density-adjusted model are not reported due to numerical instability (extremely large standard errors).

## Sheet: Table S10
Supplementary Table 10. Two-stage least squares (2SLS) regression between each risk factor (exposure) and mammogram risk score (outcome): manopausal status-adjusted model.
Risk factor	Analysis adjusting for case-control status*				Analysis restricting to controls**
	N	BETA	SE	P	N	BETA	SE	P
Early life body size	364	-0.1197	0.229592	0.602453	230	-0.146862	0.300169	0.625162
Body mass index	375	-0.0106863	0.174324	0.951154	235	-0.197565	0.313589	0.529353
Waist-to-hip ratio	331	0.066068	0.312523	0.832712	211	-0.151168	0.344632	0.661419
Height	377	-0.00244229	0.0837909	0.976763	237	-0.0779431	0.126818	0.539457
Age at menarche	377	-0.158131	0.179468	0.37885	237	0.00179254	0.239145	0.994026
Predicted BI-RADS density	348	0.860505	0.336845	0.0110822	216	0.754678	0.28264	0.00821597
*Models include adjustments for age, menopausal status, genotyping platform, the top ten genetic principal components, and breast cancer case-control status.
**Models include adjustments for age, menopausal status, genotyping platform, and the top ten genetic principal components.

[truncated: 7 more sheets: Table S11, Table S12, Table S13, Table S14 , Table S15, Table S16, Table S17]
